# Supplementary material for: Toxic Effects of Methylene Blue on the Growth, Reproduction and Physiology of Daphnia magna
Source: Toxics. 2023 Jul 7;11(7):594. doi: 10.3390/toxics11070594 (PMC10384865; doi:10.3390/toxics11070594)
Supplement: Supplementary file 1 [file toxics-11-00594-s001.zip]

Archive with 1 entries (1 files):
- toxics-2404293-supplementary.pdf
